# Supplementary material for: A Significant Fluorescence Turn-On Probe for the Recognition of Al3+ and Its Application
Source: Molecules. 2022 Apr 15;27(8):2569. doi: 10.3390/molecules27082569 (PMC9028138; doi:10.3390/molecules27082569)
Supplement: Supplementary file 1 [file molecules-27-02569-s001.zip]

Archive with 1 entries (1 files):
- molecules-1613811-supplementary.pdf
